# Supplementary material for: Thermal Cycling-Hyperthermia Attenuates Rotenone-Induced Cell Injury in SH-SY5Y Cells Through Heat-Activated Mechanisms
Source: Int J Mol Sci. 2025 Jul 11;26(14):6671. doi: 10.3390/ijms26146671 (PMC12294576; doi:10.3390/ijms26146671)
Supplement: Supplementary file 1 [file ijms-26-06671-s001.zip]

Archive with 1 entries (1 files):
- ijms-3661594-supplementary.pdf
